# Supplementary material for: Circulating CitH3 Is a Reliable Diagnostic and Prognostic Biomarker of Septic Patients in Acute Pancreatitis
Source: Front Immunol. 2021 Nov 17;12:766391. doi: 10.3389/fimmu.2021.766391 (PMC8637845; doi:10.3389/fimmu.2021.766391)
Supplement: Supplementary file 1 [file Table_1.xlsx]

## Sheet: Sheet1
Variables	SP (n=40)	NIP (n=30)	HV (n=30)	p value
Age, mean (SD)	47.3 (12.37)	55.8 (10.76)	50.9	＞0.05
Female, n (%)	8 (20)	8 (26.7)	9 (30)	＞0.05
PCT (ng/ml), median (IQR)	0.43 (0.17-0.99)	0.27 (0.2-0.8)	0 (0-0.08)	＞0.05
Lactate (mmol/L), median (IQR)	2 (1.8-2.4)	1.6 (1.3-1.9)		＜0.05
CitH3 (pg/ml), median (IQR)	127.3 (82.4-210.2)	27.5 (21-33.5)	26.5 (20.5-39.75)	＜0.05
PAD2 (ng/ml), median (IQR)	3.03 (2.1-3.68)	0.32 (0.21-0.49)	0.16 (0.1-0.26)	＜0.05
PAD4 (ng/ml), median (IQR)	3.11 (2.53-4.71)	0.28 (0.14-0.51)	0.12 (0.07-0.21)	＜0.05
dsDNA (ng/ml), median (IQR)	913.5 (812-1063)	257 (232.5-294)	89 (65-100)	＜0.05
Survivals, n (%)	33 (82.5)	30 (100)		＜0.05
Length of hospital stay (d), median (IQR)	28.5 (20.8-57)	13.5 (11.3-16.8)		＜0.05
Length of ICU stay (d), median (IQR)	4 (1-7.25)	0 (0-0)		＜0.05
Total SOFA score, median (IQR)	5 (3-8)	1 (1-2)		＜0.05
Respiratory SOFA, median (IQR)	2 (2-3)	1 (1-2)		＜0.05
Renal SOFA, median (IQR)	1 (0-3)	0 (0-0)		＜0.05
Cardiovascular SOFA, median (IQR)	0 (0-0)	0 (0-0)		＜0.05
Neurologic SOFA, median (IQR)	0 (0-0)	0 (0-0)		＜0.05
Hepatic SOFA, median (IQR)	1 (0-1)	0 (0-0)		＜0.05
Coagulation SOFA, median (IQR)	0 (0-1)	0 (0-0)		＜0.05
